# Supplementary material for: Calcium, Phosphate, and Vitamin D Status in Patients with Sarcoidosis—Associations with Disease Activity and Symptoms
Source: J Clin Med. 2023 Jul 18;12(14):4745. doi: 10.3390/jcm12144745 (PMC10381487; doi:10.3390/jcm12144745)
Supplement: Supplementary file 1 [file jcm-12-04745-s001.zip]

Archive with 1 entries (1 files):
- jcm-2435656-supplementary.pdf
